# Supplementary material for: Comparative Hazard Identification by a Single Dose Lung Exposure of Zinc Oxide and Silver Nanomaterials in Mice
Source: PLoS One. 2015 May 12;10(5):e0126934. doi: 10.1371/journal.pone.0126934 (PMC4429007; doi:10.1371/journal.pone.0126934)
Supplement: S1 Dataset — (XLS) [file pone.0126934.s001.xls]

## Sheet: data
raw data from BALF analysis
				continuous data analysis					quantal data analysis
nanomaterial	type	animal	dose (ug/mouse)	protein (mg/L)	LDH (U/L)	total cell counts (10E4/ml)	IL-6 (pg/ml)	GCSF (pg/ml)	neutrophils (#)	total cells counted
ZnO	non-functionalised	33	0	157.8	416.2	5.439	0.2	2.43	0	400
ZnO	non-functionalised	34	0	112	118.4	5.211	0.2	2.61	0	400
ZnO	non-functionalised	35	0	NA	NA	NA	2.71	27.91	NA	400
ZnO	non-functionalised	3	0	125.8	122.4	5.2118	NA	NA	0	400
ZnO	non-functionalised	4	0	39.8	107.4	3.6496	NA	NA	4	400
ZnO	non-functionalised	5	0	210.5	264.7	11.0438	NA	NA	1	400
ZnO	non-functionalised	6	0	114.2	104.8	6.5505	NA	NA	2	400
ZnO	non-functionalised	7	0	119.8	148.2	7.0755	NA	NA	0	400
ZnO	non-functionalised	36	1	121.8	138.1	9.425	NA	NA	23	400
ZnO	non-functionalised	37	1	170.5	289.2	5.189	NA	NA	3	400
ZnO	non-functionalised	38	1	123	105.6	6.029	NA	NA	3	400
ZnO	non-functionalised	8	1	109.2	94.9	5.4208	NA	NA	0	400
ZnO	non-functionalised	9	1	123.6	280.4	4.105	NA	NA	3	400
ZnO	non-functionalised	10	1	120.8	153.3	5.1135	NA	NA	3	400
ZnO	non-functionalised	11	1	NA	NA	NA	NA	NA	NA	400
ZnO	non-functionalised	12	1	133.5	99.4	5.7765	NA	NA	22	400
ZnO	non-functionalised	39	4	305.5	234.1	NA	NA	NA	149	400
ZnO	non-functionalised	40	4	192.2	166.4	7.056	NA	NA	25	400
ZnO	non-functionalised	41	4	281.4	169.9	8.127	NA	NA	4	400
ZnO	non-functionalised	42	8	131.9	96.6	6.41	0.2	2.43	203	400
ZnO	non-functionalised	43	8	395.8	266.2	6.74	0.2	2.43	0	400
ZnO	non-functionalised	44	8	95.5	86.2	3.257	0.2	2.43	4	400
ZnO	non-functionalised	13	8	114.1	122.7	5.187	NA	NA	0	400
ZnO	non-functionalised	14	8	211.5	131.5	7.5285	NA	NA	16	400
ZnO	non-functionalised	15	8	504	247.6	7.362	NA	NA	85	400
ZnO	non-functionalised	16	8	135.9	109.9	12.0105	NA	NA	4	400
ZnO	non-functionalised	17	8	96.9	76	4.6455	NA	NA	0	400
ZnO	non-functionalised	45	16	149.2	137.6	2.949	2	2.86	1	400
ZnO	non-functionalised	46	16	92	85.8	4.881	8.63	46.2	5	400
ZnO	non-functionalised	47	16	272.3	140.4	12.329	51.77	525.06	212	400
ZnO	non-functionalised	48	32	550.2	295.4	16.135	0.2	2.43	228	400
ZnO	non-functionalised	49	32	174.9	166.9	7.421	0.2	2.43	8	400
ZnO	non-functionalised	50	32	263.1	219.2	19.823	5.8	104.98	91	400
ZnO	non-functionalised	18	32	203	215.8	11.442	NA	NA	84	400
ZnO	non-functionalised	19	32	115	109.4	6.357	NA	NA	4	400
ZnO	non-functionalised	20	32	115.9	154.2	5.9445	NA	NA	5	400
ZnO	non-functionalised	21	32	124.9	103.2	11.301	NA	NA	2	400
ZnO	non-functionalised	22	32	92.4	97.6	3.3675	NA	NA	0	400
ZnO	non-functionalised	51	64	147.5	99.9	7.686	2.53	2.51	61	400
ZnO	non-functionalised	52	64	898.3	755.8	129.7	102.97	481.7	227	400
ZnO	non-functionalised	53	64	746.2	727.1	94.85	51.86	447.8	28	400
ZnO	non-functionalised	23	64	801.2	601.1	94.75	NA	NA	193	400
ZnO	non-functionalised	24	64	192	218.5	30.618	NA	NA	27	400
ZnO	non-functionalised	25	64	238.8	230.3	32.5045	NA	NA	33	400
ZnO	non-functionalised	26	64	266.5	311.4	25.2345	NA	NA	62	400
ZnO	non-functionalised	27	64	161.6	150.3	8.5935	NA	NA	4	400
ZnO	non-functionalised	54	128	649.8	397.7	127.95	167.15	607.2	347	400
ZnO	non-functionalised	55	128	190.7	225	9.573	2.33	17.44	3	400
ZnO	non-functionalised	56	128	241.8	251	37.542	4.74	21.19	53	400
ZnO	non-functionalised	28	128	436.9	543.8	92.45	NA	NA	88	400
ZnO	non-functionalised	29	128	229.4	331.6	69.15	NA	NA	67	400
ZnO	non-functionalised	30	128	291.8	348.7	65.65	NA	NA	38	400
ZnO	non-functionalised	31	128	76	77.6	3.243	NA	NA	0	400
ZnO	non-functionalised	32	128	132.6	108.4	1.3965	NA	NA	0	400
ZnO	functionalised	65	0	140	134.4	3.888	0.2	2.43	0	400
ZnO	functionalised	66	0	115.1	85.7	7.448	0.34	2.43	5	400
ZnO	functionalised	67	0	142.7	198.3	7.425	0.2	2.43	0	400
ZnO	functionalised	68	1	162.6	408.4	4.386	NA	NA	1	400
ZnO	functionalised	69	1	117.2	119.5	5.15	NA	NA	3	400
ZnO	functionalised	70	1	119	111.2	6.828	NA	NA	2	400
ZnO	functionalised	71	4	135.7	92.5	4.277	NA	NA	2	400
ZnO	functionalised	72	4	128.5	315.9	8.051	NA	NA	1	400
ZnO	functionalised	73	4	125.1	104.1	3.45	NA	NA	21	400
ZnO	functionalised	74	8	158.4	206.4	5.678	0.2	2.43	5	400
ZnO	functionalised	75	8	127.1	93.5	4.859	0.72	2.43	2	400
ZnO	functionalised	76	8	146.4	102.7	5.057	0.2	4.06	109	400
ZnO	functionalised	77	16	387.9	384.7	9.429	2.41	22.11	195	400
ZnO	functionalised	78	16	560.3	259.8	10.002	13	157.84	211	400
ZnO	functionalised	79	16	176.8	178.1	7.626	0.77	2.43	1	400
ZnO	functionalised	80	32	304.2	90.7	5.064	0.2	2.43	2	400
ZnO	functionalised	81	32	NA	NA	NA	17.78	115.81	NA	400
ZnO	functionalised	82	32	210.4	139.6	5.877	1.35	4.44	NA	400
ZnO	functionalised	83	64	452.8	91	4.804	0.32	2.43	2	400
ZnO	functionalised	84	64	216.4	102.1	5.81	0.2	2.43	6	400
ZnO	functionalised	85	64	1151.3	416.4	75.9	108.57	335.33	305	400
ZnO	functionalised	86	128	359.8	213.6	16.322	1.43	7.9	71	400
ZnO	functionalised	87	128	1269.6	1108.8	159.475	216.55	1166.99	195	400
ZnO	functionalised	88	128	789.7	538.2	89.525	73.85	521.89	107	400
Ag	polyoxylaurat	97	0	123.1	97.8	6.775	0.2	2.43	2	400
Ag	polyoxylaurat	98	0	130.8	115.6	8.384	0.21	2.43	1	400
Ag	polyoxylaurat	99	0	134.3	101	5.181	0.39	2.43	1	400
Ag	polyoxylaurat	100	1	135.8	108	7.46	NA	NA	0	400
Ag	polyoxylaurat	101	1	140.2	93.9	5.099	NA	NA	5	400
Ag	polyoxylaurat	102	1	NA	NA	NA	NA	NA	NA	400
Ag	polyoxylaurat	103	4	NA	NA	NA	NA	NA	NA	400
Ag	polyoxylaurat	104	4	183.3	134.2	8.865	NA	NA	29	400
Ag	polyoxylaurat	105	4	180.5	79.8	4.044	NA	NA	8	400
Ag	polyoxylaurat	106	8	209.2	106.3	6.886	NA	NA	0	400
Ag	polyoxylaurat	107	8	176.9	156.3	5.736	NA	NA	45	400
Ag	polyoxylaurat	108	8	366.6	101.6	5.034	NA	NA	15	400
Ag	polyoxylaurat	109	16	196.5	260.2	3.667	NA	NA	1	400
Ag	polyoxylaurat	110	16	125.3	129.7	4.99	NA	NA	0	400
Ag	polyoxylaurat	111	16	182.3	430	3.999	NA	NA	0	400
Ag	polyoxylaurat	112	32	130.3	95.2	4.722	0.67	2.43	0	400
Ag	polyoxylaurat	113	32	116.5	142.6	2.109	0.2	2.43	6	400
Ag	polyoxylaurat	114	32	124.9	159.4	7.161	0.2	3.21	5	400
Ag	polyoxylaurat	115	64	179.3	379.6	4.709	0.2	2.43	0	400
Ag	polyoxylaurat	116	64	125.7	103.2	5.274	3.03	15.09	71	400
Ag	polyoxylaurat	117	64	359.6	1076.4	5.436	0.2	2.43	3	400
Ag	polyoxylaurat	118	128	286.6	97.7	6.029	0.2	2.43	9	400
Ag	polyoxylaurat	119	128	410.1	603.3	6.768	0.2	2.43	4	400
Ag	polyoxylaurat	120	128	115	98.9	4.901	0.2	2.97	0	400

## Sheet: annotations
The following columns contain a description of the annotation that is used in the raw data file. The annotation is chosen is such a way that is is useful for analysis by PROAST software,
e.g descriptions should not contain mathematical signs like %, +, -, /, \, ( , ). Instead of spaces to separate words, use _ (underscore) and the description contains the units where the effect is expressed in.
1	subst	substance name, e.g TiO2
2	code	substance code, as used in the project e.f. NM-111 for TiO2
3	charac	characteristic, a specific characteristic that describes the nanomaterial e.g. anatase for the type of TiO2
4	size_nm	primary size of the nanomaterial in nanometers
5	animal_nr	animal number in the experiment
6	dose_ug.mouse	dose given to the animal in ug per animal
7	timepoint_hrs	timepoint of analysis in hours
8	prot_mg.L	protein level measured in BALF in mg/L
9	LDH_U.L	LDH level measured in BALF in U/L
10	totcc_E4.ml	total cell count in number of cells times 10E4/ml
11	macro_lung	number of macrophages based on differential cell count in BALF
12	neutro_lung	number of neutrophils based on differential cell count in BALF
13	eos_lung	number of eosinophils based on differential cell count in BALF
14	lympho_lung	number of lymphocytes based on differential cell count in BALF
15	mono_lung	number of monocytes based on differential cell count in BALF
16	SS	sample size in the differential cell count, e.g. 400 cells counted
17	abs_m_E4.ml	absolute number of macrophages in BALF
18	abs_n_E4.ml	absolute number of neutrophils in BALF
19	abs_eos_E4.ml	absolute number of eosinophils in BALF
20	weight_g	body weight after instillation/weight beforeinstillation*100%
21	liver_g	liver weight divided by body weight after instillation
22	kidney_g	kidney weight divided by body weight after instillation
23	spleen_g	spleen weight divided by body weight after instillation
24	heart_g	heart weight divided by body weight after instillation
25	brain_g	brain weight divided by body weight after instillation
26	WBC_E9.L	total number of white blood cells in blood in 10E9/L
27	RBC_E12.L	total number of red blood cells in blood in 10E12/L
28	Hgb_nmol.L	Hemoglobin in nmol/L
29	Hct_L.L	hematocrit in L/L
30	MCV_fL	mean corpuscular volume red blood cells in femtoliter
31	MCH_fmol	mean corpuscular hemoglobin (hemoglobin/RBC) in femto mol
32	MCHC_mmol.L	mean cell hemoglobin concentration in mmol per L
33	RDW	red blood cell distribution width in %
34	HDW_mmol.L	hemoglobin distribution width in mmol per liter
35	Plt_E9.L	number of platelets in 10E9/L
36	MPV_fL	mean platelet volume
37	MPC	mean platelet component
38	abs_n_b_E9.L	absolute number of neutrophils in blood in 10E9/L
39	abs_l_b_E9.L	absolute number of lymphocytes in blood in 10E9/L
40	abs_mono_b_E9.L	absolute number of monnocytes in blood in 10E9/L
41	abs_eos_b_E9.L	absolute number of eosinophils in blood in 10E9/L
42	abs_luc_b_E9.L	absolute number of leukocytes in blood in 10E9/L
43	abs_baso_b_E9.L	absolute number of basophils in blood in 10E9/L
44	GSHlu_uM.mg	GSH in the lung in uM/mg protein
45	Com_T_lu	%T in Comet assay on BAL cells
46	ComTL_lu	tail length in Comet assay on BAL cells
47	Com_T_li	%T in Comet assay in liver
48	ComTL_li	tail length in Comet assay in liver
49	IL1b_pg.ml	level of cytokine IL-1beta in BALF fluid in pg/ml
50	IL4_pg.ml	level of cytokine IL-4 in BALF fluid in pg/ml
51	IL6_pg.ml	level of cytokine IL-6 in BALF fluid in pg/ml
52	IL12_pg.ml	level of cytokine IL-12 in BALF fluid in pg/ml
53	IL13_pg.ml	level of cytokine IL-13 in BALF fluid in pg/ml
54	GCSF_pg.ml	level of chemokine GCSF in BALF fluid in pg/ml
55	KC_pg.ml	level of keratinocyte chemoattractant in BALF fluid in pg/ml
56	MCP1_pg.ml	level of monocyte chemoattractant protein-1 in BALF fluid in pg/ml
57	MIP1b_pg.ml	level of macrophage inflammatory 1beta in BALF fluid in pg/ml
58	RANTES_pg.ml	level of RANTES in BALF fluid in pg/ml
59	TNFa_pg.ml	level of Tumor necrosis factor alpha in BALF fluid in pg/ml
60	GSHli_uM.mg	GSH in the liver in uM/mg protein
